# Supplementary material for: Associations of incompetent lip seal and mouth breathing with stress in Japanese young adults: roles of oral function and nasal health
Source: BMC Oral Health. 2026 Mar 6;26:661. doi: 10.1186/s12903-026-08030-1 (PMC13077982; doi:10.1186/s12903-026-08030-1)
Supplement: Supplementary file 1 — Supplementary Material 1. [file 12903_2026_8030_MOESM1_ESM.xlsx]

## Sheet: Sheet1
Questionnaire on Lip Posture, Mouth Breathing, and Stress
◆	Demographics
	Age :	_________ years
	Sex :	☐ Male ☐ Female ☐ Other / Prefer not to say
◆	Medical history of systemic diseases
	Item	Question item	Response Oprions
	No.		Yes(1)	No(0)
	Q1	Have you ever been diagnosed with asthma?	□	□
	Q2	Have you ever been diagnosed with atopic dermatitis?	□	□
	Q3	Have you ever been diagnosed with allergic rhinitis?	□	□
	Q4	Have you ever been diagnosed with adenoid hypertrophy?	□	□
	Q5	Have you ever been diagnosed with bronchitis?	□	□
	Q6	Have you ever been diagnosed with otitis media?	□	□
	Q7	Have you ever been diagnosed with hay fever?	□	□
	Q8	Do you catch a cold more than twice a year?	□	□
	Q9	Do you have a fever over 38°C more than twice a year?	□	□
	Q10	Do you get swollen tonsils more than twice a year?	□	□
	Lifestyle habits and oral status
	Item	Question item	Response Oprions
	No.		Yes(4)	Maybe yes(3)	Maybe no(2)	No(1)
	Q11	Do you get tired easily?	□	□	□	□
	Q12	Are you a good riser?	□	□	□	□
	Q13	Are you good at exercising?	□	□	□	□
	Q14	Are you a restless sleeper?	□	□	□	□
	Q15	Do you have round shoulders?	□	□	□	□
	Q16	Does your nose become stuffed easily during the day?	□	□	□	□
	Q17	Does your nose become stuffed easily while sleeping?	□	□	□	□
	Q18	Do you sneeze often?	□	□	□	□
	Q19	Do you often have a runny nose?	□	□	□	□
	Q20	Do you often have a nosebleed?	□	□	□	□
	Q21	Do you often have a sore throat?	□	□	□	□
	Q22	Do you often fail to listen?	□	□	□	□
	Q23	Are you a habitual snorer?	□	□	□	□
	Q24	Is your mouth often dry?	□	□	□	□
	Q25	Do people tell you that you have bad breath in the morning?	□	□	□	□
	Q26	Do people tell you that you have bad breath during the day?	□	□	□	□
	Q27	Is your mouth often open during the day?	□	□	□	□
	Q28	Do you sleep with your mouth open?	□	□	□	□
	Q29	Can you keep your mouth closed for about 1 min?	□	□	□	□
	Q30	Do you have an over bite?	□	□	□	□
	Q31	Do you have an under bite?	□	□	□	□
	Q32	Do you have an anterior open bite?	□	□	□	□
	Q33	Can you talk clearly?	□	□	□	□
	Q34	Are your lips often chapped?	□	□	□	□
	Q35	Are your lips thick?	□	□	□	□
	Q36	Is your upper lip turned upward?	□	□	□	□
	Q37	Are your teeth visible between your upper and lower lips?	□	□	□	□
	Q38	Are your lips droopy?	□	□	□	□
	Q39	Are your lips often cracked?	□	□	□	□
	Q40	Are your gums often swollen?	□	□	□	□
	Q41	Are your gums easily stained?	□	□	□	□
	Q42	Are your teeth easily stained?	□	□	□	□
	Q43	Do you often have canker sores?	□	□	□	□
	Q44	Do you have tartar build‐up?	□	□	□	□
	Q45	Do your meals consist of small servings?	□	□	□	□
	Q46	Do you prefer soft food?	□	□	□	□
	Q47	Do you drink water during meals?	□	□	□	□
	Q48	Do you eat fast?	□	□	□	□
	Q49	Are you a picky eater?	□	□	□	□
	Q50	Do you chew food well?	□	□	□	□
	Q51	Are you a noisy eater?	□	□	□	□
	Q52	Do you keep your mouth closed when you eat?	□	□	□	□
	Q53	Do you have food left in your mouth for a long time?	□	□	□	□
	Note: For clarity and reproducibility, numerical scores used in statistical analyses are shown in parentheses (e.g., Yes (4), Probably yes (3), Probably no (2), No (1)).
		These scores were not displayed to participants in the Google Form to avoid potential response bias.
